# Supplementary material for: High-Efficiency Adsorption of Methylene Blue by Balsa Wood Waste-Based Microporous Carbon
Source: Molecules. 2026 Apr 9;31(8):1251. doi: 10.3390/molecules31081251 (PMC13118323; doi:10.3390/molecules31081251)
Supplement: Supplementary file 1 [file molecules-31-01251-s001.zip]

Archive with 1 entries (1 files):
- molecules-4216434-supplementary.pdf
